# Supplementary material for: Fourier Transform Infrared Spectroscopy Application for Candida auris Outbreak Typing in a Referral Intensive Care Unit: Phylogenetic Analysis and Clustering Cut-Off Definition
Source: Microorganisms. 2024 Jun 27;12(7):1312. doi: 10.3390/microorganisms12071312 (PMC11279149; doi:10.3390/microorganisms12071312)
Supplement: Supplementary file 1 [file microorganisms-12-01312-s001.zip]

Archive with 1 entries (1 files):
- microorganisms-3056136-supplementary.pdf
